# Supplementary material for: Feasibility of the Social Media–Based Prevention Program “Leduin” for German Adolescents on Instagram: Mixed Methods Pilot Study
Source: JMIR Form Res. 2025 Nov 27;9:e78774. doi: 10.2196/78774 (PMC12661607; doi:10.2196/78774)
Supplement: Multimedia Appendix 6 [file formative-v9-e78774-s006.xlsx]

## Sheet: Tabelle1
Category	Sub-Category	Dimensions	Definition	Anchorexample
ACCEPTABILITY	Valence	/	General perception of the program as rather good or bad.	So I thought that was a good idea. Yes. I thought it was a good idea and I hope a lot of people took advantage of it, who then had the opportunity to uh yes
	Evaluation of the account holder/the team	/	Assessment of the competence, trustworthiness and support provided by those responsible for the prevention program	The team was really very present and was always there and open. They really responded to questions. We talked openly with each other
	Interactivity and anonymous exchange	/	Evaluation of the features and functions of the program that enable the active participation of young people, including the (anonymous) exchange with each other and with the program managers	Again, I thought these surveys were very cool. The exchange, because you could talk to the others and knew that you weren't alone
	Language	/	The way in which the linguistic design of the content of the prevention program is perceived. includes the formality, appropriateness and comprehensibility of the language (simple, appropriate, difficult)	Yes, well, I didn't think it was that highfalutin. It was just right, at our level, very appropriate, yes
	Other design aspects	/	Evaluation of formal elements such as the user interface and navigation, layout, design, methods and organization	Yes, the content was really great because it was also very colorful and I thought the design was really great. And it really grabbed your attention and it wasn't just text, but also drawings on the side or tips and that was very helpful.
	Features	Challenges	General evaluation, reasons and barriers of use and frequency of use for the feature "Challenge"	There were / I think they were called challenges, where you had a task and could take a screenshot of it and then you could/, I thought that was really nice
		Question stickers	General evaluation, reasons and barriers of use and frequency of use for the feature "Question stickers"	I actually thought the stickers were very cool. Very nice because you felt so connected to others
		Quizzes	General evaluation, reasons and barriers of use and frequency of use for the feature "Quizzes"	The only drawback was that the questions were all quite long
		Stories	General evaluation, reasons and barriers of use and frequency of use for the feature "Stories"	Um, so in between a few stories were really long. So when someone was talking/ So I've also heard from a few classmates that it's harder to keep up with everything then
		Polls	General evaluation, reasons and barriers of use and frequency of use for the feature "Polls"	So that was the easiest, you just had to click. And you didn't have to do much, it was fun too. I just love surveys, and that's why I always took part, it was very quick, you didn't have to think too much, you just had to click. There were a few options and there wasn't much to choose from, which is why I found it the best of all the challenges
		Reels	General evaluation, reasons and barriers of use and frequency of use for the feature "Reels"	The videos explained many topics and I don't think they were too short or too little, it was rather pleasant
DEMAND	Personal relevance	/	Personal connection and individual relevance of the content (extent to which the program content matches personal experiences and interests)	But this kind of interaction on the internet, if you can put it that way. Yes, and communication also has something to do with it, I think. I've always found communication and interaction on the Internet very nice
	Repetition	/	Evaluation of the diversity of different topics and perspectives within the program	It used to be/ Every week was something new and that's why it was great. It wasn't the same topic for 12 weeks, but different topics that are important nowadays
IMPLEMENTATION	Expectations	/	What participants expected from the program after the information events and if this was met.	Yes, so I got this/ What do you call it? I got a piece of paper with a description of what it was going to be like, what topics it was going to cover, and I imagined that it would be very colorful and very creative, because I like creative things and would rather work with colorful things than boring things. And yes. That was fulfilled. It was very nicely designed and really aroused interest and …
PRACTICALITY	Total duration of the program	/	Evaluation of the time span over which the prevention program is implemented	I found it very entertaining, it was very short. Yes, it was over quicker than expected, yes
	Daily time expenditure	/	Evaluation of the daily time required to use the program effectively and integrate it into everyday life	Actually, that was ok, so I don't think you should have a problem with that
	General frequency of use of the program	/	How often the program and ist content was consumed in gerneral.	Well, I almost always looked when I was on Insta, for example
	Pace of topic delivery	/	Evaluation of the tempo, how fast or slow the various topics are presented or treated in the program	Sometimes there was too much content at once, which sometimes overwhelmed me 'ne
	Difficulty	/	Extent to which participants find the program content too difficult, too easy or appropriate	Too difficult? Well, there were challenges where I had to think more, but it was still appropriate, yes. So it was still doable.
LIMITED EFFICACY TESTING	Subjective learning success	/	Individual perception of changes in a person's thoughts and actions after participating in the program	Yes, for example, communication has improved. I was able to express myself better, I was able to communicate my feelings better, how I felt and yes. So communication has also improved, the relationship has improved and that has made things a lot easier for me.
